# Supplementary material for: Functional Characterization of the Osteoarthritis Susceptibility Mapping to CHST11—A Bioinformatics and Molecular Study
Source: PLoS One. 2016 Jul 8;11(7):e0159024. doi: 10.1371/journal.pone.0159024 (PMC4938163; doi:10.1371/journal.pone.0159024)
Supplement: S5 Table — The first sheet contains the data points for Fig 2 and the luciferase assay of SW1353 human chondrosarcoma cells. The second sheet contains the data points for S3 Fig and the luciferase assay of MDA-MB-231 human adenocarcinoma cells. The third sheet contains the data points for Fig 5D and MSC chondrogenesis. (XLSX) [file pone.0159024.s011.xlsx]

## Sheet: Fig 2 SW1353 luciferase
Normalised luciferase/renilla readings in SW1353 cells
Figure 2 A					Figure 2 B					Figure 2 C
rs86-88		rs90-93			rs835486-rs835488 Site Directed Mutagenesis					rs835486		rs835487		rs835488
AAC	GGT	CCAC	TTGT		AAC	GAC	AGC	AAT		A	G	A	G	C	T
1.34	3.39	9.5	9.69		1.61	2.25	2.23	2.5		0.254332	0.224613	0.8	1	1.39	2.21
1.65	2.83	8.71	8.15		1.32	2.2	2.97	2.87		0.282689	0.244991	0.99	1.36	1.49	2.21
1.68	3.12	10.28	11.56		1.63	2.08	2.97	3.03		0.249515	0.251447	0.94	0.99	1.35	2.15
1.97	4.03	9.5	9.68		1.74	2.09	2.84	2.83		0.256546	0.259378	1.18	1.04	1.73	2.28
1.79	3.44	8.23	9.85		1.78	2.45	3.23	3.02		0.280719	0.281785	1.22	0.96	1.69	2.36
1.35	3.67	12.53	11.02		1.41	1.72	2.59	2.2		0.222729	0.179175	0.94	1.44	1.39	2.5
1.07	2.08	5.05	3.71		1.36	1.56	2.53	2.29		0.257811	0.223007	0.75	0.96	1.37	1.7
1.1	1.91	4.89	3.76		1.37	1.8	2.59	2.47		0.192004	0.245507	0.97	1.13	1.21	1.81
1.37	2.44	4.5	4.17		1.38	1.75	2.45	2.64		0.277214	0.280451	0.96	1.28	1.29	1.87
1.3	2.48	5.22	4.09		1.55	1.79	3.17	2.79		0.268832	0.296501	1.19	1.21	1.85	2.02
1.38	2.47	5.16	4.2		1.07	0.93	1.41	1.76		0.163857	0.255399	1.23	1.24	1.93	2.12
1.52	2.62	5.83	4		0.97	1.12	1.66	1.9		0.21101	0.216665	0.86	1.15	1.91	2.39
1.17	1.23	5.8	4.99		1.07	1.07	1.67	2.13		0.217512	0.268197	1.09	1.23	1.39	2.01
1.26	1.79	5.48	4.81		1.1	1.25	1.55	1.99		0.268104	0.257473	1.05	1.21	1.64	2.45
1.13	1.71	7.02	5.21		1.16	1.31	1.77	2.19		0.270457	0.286281	1.13	1.38	1.55	1.95
0.99	1.7	6.58	5.78		0.98	0.93	1.57	2.03		0.191842	0.177584	1.01	1.35	1.83	2.64
1.31	1.13	7.28	5.49		0.89	1.03	1.66	1.86		0.224166	0.222286	1.15	1.43	1.93	2.41
1.02	1.5	6.13	5.9		0.95	1.2	1.72	2.08		0.248074	0.218395	1.13	1.55	1.89	1.76
1.3	3.83	5.68	5.34		1.06	1.17	1.76	2.27		0.229535	0.230751	0.98	1.29	1.61	1.99
1.61	3.23	5.47	4.64		1.05	1.16	1.82	2.48		0.250458	0.341545	1.03	1.26	1.56	1.76
1.66	3.76	5.91	4.85		1.1	1.15	1.91	2.64		0.179727	0.234947	0.97	1.25	1.47	2.45
1.72	3.7	6.14	5.09		1.01	1.14	1.83	2.62		0.228106	0.242665	1.16	1.51	1.55	1.97
2.01	4.32	6.15	4.9		1.24	1.09	1.84	2.39		0.197375	0.271896	1.14	1.5	1.67	2.65
1.65	4.28	6.58	5.12		1.13	1.12	1.77	2.7		0.213819	0.320389	1.08	1.66	1.71	2.42
1.12	2.24	5.49	5.24		1.01	1.1	1.83	2.5		0.245089	0.340538	0.66	0.9	1.79	2.67
1.18	2.53	6.62	5.28		1.2376	1.4584	2.1336	2.4072		0.235261	0.254875	0.74	0.99	1.56	2.29
1.32	2.34	6.35	5.88									0.84	1.01	1.52	2.34
1.33	2.67	6.83	5.84									0.86	0.92	1.97	2.66
1.27	2.78	7.07	6.29									0.9	1.23	2.02	2.96
1.42	2.51	6.41	5.69									0.91	1.27	2.02	2.91
1.15	2.15	6.74633	6.00733									0.7	1.07	1.07	1.53
0.94	2.27											0.69	1.16	1.13	1.54
1.16	2.22											0.82	1.09	1.24	1.91
1.24	2.57											0.69	0.97	1.41	2.03
1.27	2.57											0.96	1.18	1.59	2.29
1.01	2.06											0.71	1.28	1.66	2.22
0.96	1.86											0.82	1	1.59389	2.20639
0.98	2.15											0.86	0.98
0.98	2.17											0.82	1.25
1.1	2.29											1.09	1.33
0.76	1.51											0.77	1.26
0.69	1.53											0.95	1.32
0.76	1.7											0.68	0.74
0.78	1.8											0.69	0.73
0.83	1.8											0.92	0.87
0.7	1.68											0.88	1.14
0.63	1.6											0.9	1.38
0.67	1.79											1.03	1.37
0.75	1.54											0.69	0.95
0.75	1.95											0.8	1.06
0.78	1.79											0.6	1.11
0.72	1.95											0.88	1.48
0.88	1.86											0.92	1.24
0.81	1.79											0.82	1.22
0.72	1.87											0.62	0.82
1.78	2.35											0.75	0.89
1.33	2.49											0.83	1.12
1.48	3.25											0.66	0.96
1.74	3.02											0.84	1.13
1.81	3.43											0.9	1.26
1.43	3											0.84	0.99
1.44	2.81											0.91	1.02
1.43	3.34											0.72	0.99
1.38	2.67											1.17	1.37
1.56	2.94											1.02	1.33
1.94	3.21											1.16	1.22
1.94	3.16											0.6	1.26
1.22	3.21											0.6	0.76
1.33	2.77											0.74	0.93
1.61	2.47											0.84	1.09
1.68	3.29											0.87	1.11
1.77	3.6											1.04	1.22
1.99	3.65											0.898056	1.15764
1.54	2.98
1.37	2.68
1.84	2.73
1.78	2.86
1.65	2.99
2.19	3.6
0.74	1.49
0.85	1.54
0.88	1.99
0.82	1.97
1.03	1.56
0.98	1.52
0.61	1.25
0.73	1.5
0.85	1.7
0.72	1.35
0.98	1.82
1.05	1.84
0.9	1.23
0.76	1.3
0.85	1.53
0.81	1.5
1.03	1.46
1.04	1.53
0.58	1.34
0.57	1.12
0.67	1.18
0.77	1.39
0.73	1.33
0.81	1.5
0.94	2.32
0.92	1.99
0.98	2.36
0.98	2.55
1.15	2.34
1.17	2.76
0.68	1.79
0.68	1.29
0.82	1.35
0.85	1.54
0.96	1.93
1.16781	2.28825

## Sheet: Fig S3 MDAMB231 luciferase
Normalised luciferase/renilla readings in MDA-MB-231 cells
Figure S3 A			Figure S3 B			Figure S3 C					Figure S3 D
rs86-88			rs90-93			rs835486-rs835488 Site Directed Mutagenesis					rs835487		rs835488
AAC	GGT		CCAC	TTGT		AAC	GAC	AGC	AAT		A	G	C	T
0.5	0.96		0.74	0.59		0.69	0.61	0.86	1.65		0.34	0.33	0.96	0.99
0.5	1.29		1.04	0.64		0.65	0.48	1.15	1.46		0.37	0.36	1.01	1.05
0.61	1.43		1.04	0.69		0.61	0.64	0.96	1.38		0.44	0.42	1.15	1.07
0.58	0.98		0.71	0.9		0.63	0.69	1.06	1.54		0.54	0.8	1.15	1.06
0.52	1.24		1.04	0.65		0.65	0.45	1.01	1.73		0.54	0.53	1.04	1.22
0.6	1.45		1.07	0.97		0.43	0.42	0.53	0.81		0.55	0.9	0.96	1.18
0.68	1.11		1.11	0.95		0.39	0.49	0.78	0.79		0.38	0.35	0.82	1.06
0.69	1.22		1.64	1.34		0.41	0.37	0.67	1.01		0.42	0.39	0.79	1.37
0.52	1.18		1.56	1.07		0.48	0.45	0.68	0.76		0.41	0.46	1	0.94
0.67	1.58		1.29	0.93		0.44	0.41	0.77	0.84		0.42	0.37	0.84	1.39
0.64	0.99		0.98	1.18		0.42	0.44	0.87	0.94		0.47	0.4	1.06	1.33
0.8	1.11		1.12	0.98		0.3	0.49	0.85	0.92		0.46	0.4	0.97	1
0.43	0.9		0.36	0.41		0.42	0.5	0.86	0.92		0.46	0.51	1.33	1.32
0.38	0.67		0.45	0.54		0.42	0.52	0.9	0.78		0.51	0.65	1.31	1.51
0.34	0.91		0.41	0.43		0.37	0.48	0.87	1.12		0.49	0.65	1.38	1.36
0.39	0.8		0.43	0.41		0.6	0.39	1.05	1.12		0.44	0.87	1.15	1.67
0.43	0.67		0.52	0.42		0.53	0.45	0.86	1.03		0.56	0.84	1.5	1.68
0.69	1.35		0.91	0.73		0.48	0.61	0.79	1.06		0.55	0.85	1.26	1.59
0.65	0.95		0.87	0.78		0.43	0.55	0.83	1.15		0.43	0.45	0.83	1.16
0.61	1.05		0.88	0.87		0.44	0.52	0.86	1.13		0.35	0.43	0.89	1.05
0.63	1.17		0.9085	0.774		0.4895	0.498	0.8605	1.107		0.49	0.5	1	1.09
0.65	1.29										0.34	0.66	1.27	1.25
0.43	0.89										0.49	0.7	1.22	1.51
0.39	0.95										0.51	0.65	1.21	1.79
0.41	0.92										0.32	0.53	0.91	1.28
0.48	0.96										0.41	0.44	0.81	1.05
0.44	1.02										0.35	0.49	1.01	1.17
0.42	0.69										0.53	0.53	1.08	1.69
0.3	0.64										0.47	0.79	1.34	1.41
0.42	0.79										0.68	0.76	1.22	1.44
0.42	0.8										0.457333	0.567	1.08233	1.28933
0.37	0.54
0.6	1.02
0.53	1.13
0.48	1.17
0.43	1.09
0.5175	1.02528

## Sheet: Chondrogenesis qRT Fig 5D
	Day 0	Day 3	Day 7	Day 14
Donor A	4.40681e-06	6.8145e-06	2.69262e-05	1.18124e-05
	4.19386e-06	3.7207e-06	2.03991e-05	9.26206e-06
	6e-06	5.54e-06	2.7654e-05	1.324e-05
Donor B	4.31443e-06	1.39349e-05	3.47322e-05	7.56099e-06
	4.5042e-06	8.8047e-06	2.6208e-05	9.53672e-06
	7e-06	1.4e-05	3.345e-05	1.2765e-05
Donor C	1.291e-05	1.4841e-05	3.98557e-05	2.4554e-05
	1.55691e-05	1.8528e-05	3.77424e-05	2.88481e-05
	1.07023e-05	1.8859e-05	3.878e-05	2.19261e-05
mean	7.73341e-06	1.16714e-05	3.17497e-05	1.55006e-05
